# Supplementary material for: The Inhibitory Effects of Anti-ERC/Mesothelin Antibody 22A31 on Colorectal Adenocarcinoma Cells, within a Mouse Xenograft Model
Source: Cancers (Basel). 2022 Apr 28;14(9):2198. doi: 10.3390/cancers14092198 (PMC9101225; doi:10.3390/cancers14092198)
Supplement: Supplementary file 1 [file cancers-14-02198-s001.zip]

Archive with 1 entries (1 files):
- cancers-1649806-supplementary.xlsx
