# Supplementary material for: The Inhibitory Effects of Anti-ERC/Mesothelin Antibody 22A31 on Colorectal Adenocarcinoma Cells, within a Mouse Xenograft Model
Source: Cancers (Basel). 2022 Apr 28;14(9):2198. doi: 10.3390/cancers14092198 (PMC9101225; doi:10.3390/cancers14092198)
Supplement: Supplementary file 1 [file cancers-14-02198-s001.zip › cancers-1649806-supplementary.xlsx]

## Sheet: Table S1
	Table S1. Size of tumors in control (IgG1k) or 22A31-treated groups on Day 1 to 29.
				Day	1	2	3	4	5	6	7	8	9	10	11	12	13	14	15	16	17	18	19	20	21	22	23	24	25	26	27	28	29
	control (IgG1k)	mouse 2	tumor 1	major axis (mm)	6.5	7.5	8	8.5	9	9.5	9.5	10.5	11	11.5	11.5	12	12	12.5	12.5	13	13	13.5	13.5	14	14.5	14.5	14.5	15	15.5	15.5	15.5	16.5	17
				minor axis (mm)	4.5	5	5.5	6	6.5	6.5	7	7	7.5	8	8	8	8.5	8.5	9	9.5	10	10.5	11	11.5	11.5	12	12.5	12.5	13	13.5	14	14.5	15.5
				hight (mm)	3	3.5	4	4.5	4.5	5	5	5.5	6	7	7	7	7	7	7	7	7	7.5	7.5	8	8	8	8	8	8	8	8	8	8
				volume (mm3)	45.9	68.7	92.1	120.1	137.8	161.6	174	211.6	259.1	337	337	351.7	373.7	389.2	412.1	452.4	476.2	556.4	582.9	674.1	698.1	728.5	758.8	785	843.6	876.1	908.5	1001.7	1103.2
		mouse 6	tumor 1	major axis (mm)	8	9	10	10	10.5	11.5	12	13	14	14.5	15	15	15	15	15	14	14.5	14.5	14.5	15	15	15	15.5	16	16	16.5	17	17	17
				minor axis (mm)	4.5	5	5.5	6	6.5	6.5	7	8	8	8.5	9	9	9	9.5	10	9.5	9.5	9.5	9.5	9.5	10	10	10	10.5	10.5	11	11	11	11
				hight (mm)	2	2.5	3	3	3.5	4	4	4.5	5	5.5	5.5	5.5	6	6	6	5	5	5	5	5	5	5.5	5.5	6	5	5.5	5.5	5.5	5.5
			tumor 2	major axis (mm)	3.5	3.5	3.5	4	4.5	5	5.5	6	6	6.5	6.5	6.5	6.5	7	7	7.5	7.5	7.5	8	8	8	8.5	8.5	8.5	9	9	9	9	9
				minor axis (mm)	3.5	3.5	3.5	3.5	3.5	4	4.5	4	4	4.5	4.5	4.5	5	5	6	6	6	6	6	6	6	6	6.5	6.5	6.5	7	7	6.5	6.5
				hight (mm)	1.5	2	2.5	2.5	3	3.5	4	4	4	4	4.5	4.5	4.5	4.5	5	5	5	5	5	5	5	5	5	5.5	5.5	5.5	5.5	5.5	5.5
			tumor 3	major axis (mm)																									13	13.5	14	14	14
				minor axis (mm)																									6	6.5	7	6.5	6.5
				hight (mm)																									3	3.5	4	4.5	4.5
			total volume (mm3)		47.3	71.7	102.4	112.5	149.7	193.1	227.7	295.2	343.3	416	457.5	457.5	500.4	529.9	580.9	465.8	478.2	478.2	486	498.5	518.1	565.2	590.7	686.5	730.4	864.5	924.7	920.9	920.9
		mouse 8	tumor 1	major axis (mm)	8.5	9	10	10.5	11	11.5	12.5	12.5	13	13.5	13.5	13.5	14	14	14.5	14.5	14.5	14.5	15	15	15	16.5	17	17.5	17.5	18	19	19	19.5
				minor axis (mm)	4	4.5	5.5	6	6	6.5	6.5	7	7.5	8	8	8.5	8.5	8.5	8.5	8.5	9	9.5	10	10.5	10.5	11.5	11.5	12	12	12	12	12	12
				hight (mm)	3.5	4	4.5	5	5	5.5	6	6	6	6	6.5	6.5	6.5	6.5	6.5	6.5	6.5	6.5	7	7	7	7	7	7	7	7	7	7	7
			tumor 2	major axis (mm)								4	5	8.5	5.5	5.5	5.5	5.5	5.5	5.5	5.5	5.5	5.5	5.5	6
				minor axis (mm)								3	4	4.5	4.5	4.5	5	5	5	5	5	5	5	5	5
				hight (mm)								2	2.5	3	3	3	3	3	3	3.5	3.5	4	4	4.5	4.5
			tumor 3	major axis (mm)														4	5	5.5	5.5	5.5	5.5	5.5	5.5
				minor axis (mm)														4	4.5	5	5.5	5.5	5.5	5.5	5.5
				hight (mm)														2	2.5	2.5	3	3	3	3	3
			total volume (mm3)		62.3	84.8	129.5	164.9	172.7	215.2	255.1	287.3	332.3	399.2	406.2	429.2	448	464.7	491.9	505.6	541.8	573.6	654.6	689.2	695.1	695.1	716.2	769.3	769.3	791.3	835.2	835.2	857.2
		mouse 9	tumor 1	major axis (mm)	6	6	6.5	6.5	7	7.5	8	8.5	9	9	9.5	9.5	10	10	10.5	11	11.5	12	12	12.5	12.5	12.5	13	13	13.5	14	14	14.5	14.5
				minor axis (mm)	4.5	5	5	5	5	6	6.5	6.5	6.5	7	7.5	8	8.5	9	9.5	10	10	10.5	11	11	11.5	11.5	11.5	12	12	12	12.5	12.5	12.5
				hight (mm)	3	3.5	3.5	4	4	5	5	5	5	5	5.5	6	6.5	7	7	7	7	7	7	7	7	7	7	7	7	7	7.5	7.5	7.5
				volume (mm3)	42.4	55	59.5	68	73.3	117.8	136.1	144.6	153.1	164.9	205.1	238.6	289.1	329.7	365.4	403	421.3	461.6	483.56	503.7	526.6	526.6	547.7	571.5	593.5	615.4	686.9	711.4	711.4
	22A31	mouse 1	tumor 1	major axis (mm)	5.5	6	7.5	8	8.5	8.5	8.5	9	9.5	10	10.5	11	11.5	11.5	12	12.5	12.5	12.5	12	12	11.5	11.5	12	12	12.5	12.5	12.5	12	12
				minor axis (mm)	5	5	5.5	6	6	6.5	6.5	7	7.5	7.5	8	8	8.5	8.5	9	9	9	9	9	9	9	9	9	9.5	9.5	10	10	10	10
				hight (mm)	3	3.5	4	4	4	4	4.5	4.5	4.5	5	5	5.5	5.5	6	6	6	6	5.5	5.5	5	5	5	5	5	4.5	4.5	4.5	5	5
			tumor 2	major axis (mm)																		5	5	5	5	5.5	5.5	6	6	6.5	7	7.5	8.5
				minor axis (mm)																		5	5	5	5	5	5	5	5	5	5	6	6.5
				hight (mm)																		1	1.5	1.5	1.5	1.5	1.5	2	2	2	2	1	1
			total volume (mm3)		43.2	55	86.3	100.5	106.8	115.7	130.1	148.4	167.8	196.3	219.8	253.3	281.4	306.9	339.1	353.3	353.3	336.9	330.5	302.2	290.5	292.4	304.2	329.7	311.1	328.4	331	337.6	342.9
		mouse 3	tumor 1	major axis (mm)	6.5	7	8	8.5	9	9.5	9.5	10	10.5	11	11.5	11.5	12	12	12	12	12	11.5	11	10.5	10.5	11	11	11	12	12	12	12.5	12.5
				minor axis (mm)	4.5	4	5	5.5	5.5	6	6.5	6.5	6.5	6.5	6.5	6.5	6.5	7	7	7	7	7	7	7	7.5	7.5	7.5	8	8	8	8	8.5	9
				hight (mm)	3	3.5	4	4	5	5.5	6	5	5	5.5	5.5	5.5	5.5	5.5	5	5	5	5	5	5	5	5	5	5	5	5	5	5.5	5.5
			tumor 2	major axis (mm)									3	3.5	4	4	4	4	4	4	4	4	4	4.5	4.5	4.5	4.5	5	5	5.5	5.5	5.5	6
				minor axis (mm)									2.5	3.5	3.5	3.5	3.5	3.5	3.5	3.5	3.5	3.5	4	4	4	4	4	4	4	4	4	4	4
				hight (mm)									2	3	3	3	3	3	3.5	3.5	3.5	3.5	3.5	3.5	4	4	4	4	4	4	4	4.5	5
			tumor 3	major axis (mm)															7.5	8.5	7.5	7.5	7	7	7	7.5	8	8.5	9	9.5	10	9.5	9
				minor axis (mm)															4	4.5	4.5	4.5	5	5.5	5.5	5.5	5.5	6	6	6.5	7	6.5	5.5
				hight (mm)															1	1.5	1.5	1.5	1.5	1.5	1.5	1.5	1.5	1	1	1	1	1	1
			total volume (mm3)		45.9	51.3	83.7	97.9	129.5	164.1	193.9	170.13	186.4	225	237.1	237.1	246.5	263.8	261.1	275.5	271.9	262.8	258.3	255.5	274	285.9	288.1	298.8	321.3	329.6	333.9	389.9	412.5
		mouse 5	tumor 1	major axis (mm)	6.5	7.5	8	8.5	9	9.5	9.5	10	10	10	10.5	10.5	10.5	10.5	11	11.5	11	10.5	10	9	9.5	9.5	10	10.5	11	11	11.5	11.5	11.5
				minor axis (mm)	4.5	5	6	6	6.5	6.5	7	7.5	7.5	7.5	7.5	7.5	7	7	7	7	7	7	7	7	7	7.5	7.5	7.5	7.5	8	8	8	8
				hight (mm)	3	4	4	4.5	4.5	5	5.5	5.5	6	6	6	6	6	6	6	6	6	6.5	6.5	6.5	5	5	5	5	5	5	5	5.5	5.5
			tumor 2	major axis (mm)													5	5.5	6.5	7	7	7	7	7	7	7	7	7	7	6.5	6.5	7.5	7.5
				minor axis (mm)													4	4.5	5	5	5	5	5	5	5	5	5	5	5	5	5	5.5	5.5
				hight (mm)													1.5	2	2.5	3	3.5	3.5	3.5	4	4	4	4.5	5	5	5	5	5	5
			tumor 3	major axis (mm)																					5	5.5	6	8.5	6.5	6.5	6.5	6.5	6.5
				minor axis (mm)																					5	5	5	5.5	5.5	5.5	5	5	5
				hight (mm)																					1	1	1	1	1	1	1	1	1.5
			total volume (mm3)		45.9	78.5	100.5	120.1	137.8	161.6	191.4	215.9	235.5	235.5	247.3	247.3	246.5	256.7	284.3	307.7	305.9	314.1	302.2	287.6	260.4	274.1	294.4	322.1	326.2	334	342.8	389.8	398.3
		mouse 7	tumor 1	major axis (mm)	9	9	10	10	10	10.5	10.5	10	10.5	11	11.5	11.5	12	12	12	12	12	12	12.5	12.5	12.5	13	15.5	15.5	16	16	16	16	16
				minor axis (mm)	3.5	4	5	5	5	5.5	6	6	6.5	6.5	7	7.5	7.5	8	8	8.5	8.5	8	8	8	8	8	8	8	8	8.5	8.5	9	9
				hight (mm)	2.5	3	4	4	4.5	4.5	4.5	5	5.5	6	6	6	6	6	6.5	6.5	6	6	5.5	5.5	5	5	4.5	4.5	4.5	4.5	4.5	4.5	4.5
			tumor 2	major axis (mm)								3	3.5	4	4.5	4.5	4.5	4.5	4.5	5	5	5	5	5	5	5.5	6.5	7	8	9.5	11	11.5	12
				minor axis (mm)								2.5	3.5	4	4	4	4	4	4	4.5	4.5	4.5	4.5	4.5	4.5	5	4	4	4	4	4	5.5	6
				hight (mm)								3	3	3.5	3.5	3.5	3.5	3.5	3.5	3.5	4	4	4	4	4	4.5	2	1.5	1.5	1.5	1.5	1.5	1.5
			tumor 3	major axis (mm)																					6	6
				minor axis (mm)																					4	4
				hight (mm)																					2	2
			total volume (mm3)		41.2	56.5	104.7	104.7	117.8	136	148.4	168.8	215.7	253.8	285.7	303.8	315.6	334.4	359.5	388.2	367.4	348.5	334.9	334.9	333.9	362	319.2	314	326.6	350.1	354.8	388.8	395.6
		mouse10	tumor 1	major axis (mm)	5	5	5.5	5.5	6	6.5	6.5	7	7.5	7.5	7.5	8	8	8.5	9	9	9.5	9.5	9.5	10	10	10	10	10.5	11	11	11.5	11.5	12
				minor axis (mm)	5	5	5	5.5	5.5	5.5	6	6.5	7	7.5	7.5	7.5	8	8.5	8.5	8.5	8.5	8.5	9	9	9	9.5	10	10	10	10.5	10.5	11	11
				hight (mm)	3.5	4	4	4	4	4	4.5	4.5	5	5	5.5	5.5	6	6	6.5	6.5	6.5	6.5	6.5	6.5	6.5	6.5	7	7	7	7	7	7	7
				volume (mm3)	45.8	52.38	57.6	63.3	69.1	74.8	91.8	107.2	137.4	147.2	161.9	172.7	201	226.9	260.2	260.2	274.7	274.7	290.8	306.2	306.2	323.2	366.32	384.6	403	423.1	442.3	463.4	483.6
